# Supplementary material for: Characterization of Purple Carrot Germplasm for Antioxidant Capacity and Root Concentration of Anthocyanins, Phenolics, and Carotenoids
Source: Plants (Basel). 2023 Apr 27;12(9):1796. doi: 10.3390/plants12091796 (PMC10181440; doi:10.3390/plants12091796)
Supplement: Supplementary file 1 [file plants-12-01796-s001.zip]

Archive with 1 entries (1 files):
- plants-2334296-supplementary.pdf
